# Supplementary material for: Real-Time Monitoring of the Effectiveness of Six COVID-19 Vaccines against Laboratory-Confirmed COVID-19 in Hungary in 2021 Using the Screening Method
Source: Vaccines (Basel). 2022 Oct 29;10(11):1824. doi: 10.3390/vaccines10111824 (PMC9697606; doi:10.3390/vaccines10111824)
Supplement: Supplementary file 1 [file vaccines-10-01824-s001.zip]

Archive with 1 entries (1 files):
- vaccines-1960457-supplementary.pdf
